# Supplementary material for: Transcriptome-Wide Analysis Revealed the Potential of the High-Affinity Potassium Transporter (HKT) Gene Family in Rice Salinity Tolerance via Ion Homeostasis
Source: Bioengineering (Basel). 2022 Aug 23;9(9):410. doi: 10.3390/bioengineering9090410 (PMC9495969; doi:10.3390/bioengineering9090410)
Supplement: Supplementary file 1 [file bioengineering-09-00410-s001.zip]

Archive with 1 entries (1 files):
- bioengineering-1874762-supplementary.pdf
